# Supplementary material for: Genetic Engineering of Umbilical Cord-Derived Mesenchymal Stem Cells to Enhance BMP-2 Secretion via Signal Peptide Optimization
Source: Biomedicines. 2025 Dec 30;14(1):76. doi: 10.3390/biomedicines14010076 (PMC12838044; doi:10.3390/biomedicines14010076)
Supplement: Supplementary file 1 [file biomedicines-14-00076-s001.zip]

Archive with 1 entries (1 files):
- biomedicines-4042254-supplementary.pdf
